# Supplementary material for: Shaping the topology of folding pathways in mechanical systems
Source: Nat Commun. 2018 Oct 16;9:4303. doi: 10.1038/s41467-018-06720-1 (PMC6191449; doi:10.1038/s41467-018-06720-1)
Supplement: Supplementary file 4 — Supplementary Software 1 [file 41467_2018_6720_MOESM4_ESM.txt]

classdef CreasePattern 
    % A Crease pattern
    % Could refer to a lattice or be a disordered crazy pattern in which
    % case some properties aren't defined
        
    properties
        %threshold structure
                thresholds;

% Essentials                
        % Defined for all patterns
                 positions;
               intvertices;
               extvertices;
                  alledges;

              theta_angles;
           edges_at_vertex; 

           
        % Defined only for lattices
             lattice_width;
            lattice_height;                  
                    angles;
        branch_due_to_edge;       % branch_due_to_edge(vertexnum,edge_num,:) for vertices with valence = 4, contains four length 4 vectors which tell you how the 4 edges fold when edge edge_num is individually controlled (one angle folded to 1 radian usually).
            right_or_wrong; % right_or_wrong(vertexnum,edge [1-4]) tells you if that edge evokes the right or wrong branch (relative to ideal_torque). Gives dot product of branch choice with ideal_torque
                                  
% SRKL, Ideal torque                    
        % Defined only for lattices with known branch choice
          HV_branch_choice;
    explicit_branch_choice;
              ideal_torque;
        signed_ideal_torque;
              ideal_drho;  % drho = ratio of fold angles for infinitesimal motion
                    sigmat;
                      Rmat; % R at each angle
                      Kmat;
                      Lmat;
                      SigProd;
                      Rprod;  % prod(R) around each quad
                      Ksum;
                      Lsum;
                      
                      
    end
    
    methods (Static = false)
        
        % List of functions

        % Constructors:
        %       function obj = CreasePattern(CP); % Create an empty crease pattern object or from a structure        
        %       Random lattice:
        %           CP = rand_lattice(jitter, lattice_height,lattice_width) % Rand lattice, solving no equations       
        %       Cone:
        %           obj = gen_cone(v,theta_angles,orientation, XY); % Specified cone
        %       Quad: 
        %           obj=gen_quad(HV_branch_choice_vec,MV_bottom,MV_left,center,typical_size,orientation,XY);       
        %           obj=gen_simple_quad(HV_branch_choice_vec,MV_bottom,MV_left)

        %       Lattice:
        %           Initial conditions from HV+MV or from genome
        %               CP=init_positions_for_lattice(binary_data,shift_param)        
        %           Lattice solved to n orders, given HV choice and initial pos.:
        %                CP = gen_lattice_from_HV_initpos(initpos,HV_choice,neqn);
                                
        % Display functions:
        %       show(obj,varargin) % Show crease pattern
        %       visualize(obj)
        %       show_RW(obj)
        
        % Folding properties:        
        %       Fvec=tearing(obj,fold_angles)  % Return tearing vector        
        %       [relaxed_fa,fv,fold_fa]=fold_creases(obj,maxangle,creasenumbers);% 
        %       [relaxed_fa,fv,fold_fa]=fold_relax(obj,maxangle,torque)
        %       [final_fold_angles,final_tear] = relax_from_folded(obj,fold_angles,fixed_angles)
        
        % Modify pattern
        %       DCP = add_diagonal(obj,diags);
        %       obj=fit_rectangle_paper(obj,xlimits,ylimits)
        %       oCP = transform(obj,trans,rot,zoom)
        
        % Fill in details      
                CP = fill_essentials(CP);
                CP = update_angles_given_pos(CP); % need to update angles before computing SRKL
                CP = fill_SRKL(obj);                
                CP = fill_right_or_wrong(obj); % Later, update this function to simply store the two branches at each vertex
        
        % Propreties:
        %       [neighbs,nearest_edges,nearest_angles] = neighbor_list(obj,v)        
        %       angles = pos_2_angles(positions,lattice_width,lattice_height); %   Convert positions to angles etc
        %       [theta_A,theta_B,theta_C,theta_D,vinvolved] = fn_angles_2_ABCD(angles,lattice_width,r,c)        
        %       [sigvec,rvec,kvec,lvec] = fnh_matt_rklm_allorders(thetaA,thetaB,thetaC,thetaD,HV_branch_choice);%Loop equations
        
        % MV,HV,odds:
        %  HV == 1 : Horizontal direction has broken MV.
        %  HV == 2 : Vertical direction has broken MV.
                %[odds,~] = fni_odds_from_genome(genome);                          
                %HV = mod(odds-1,2)+1; HV = reshape(HV',[1 numel(HV)]);   
                %[MV,odds] = fni_MV_and_odds_from_HV(HV,MV_bottom,MV_left);  
                 MV =  HV_2_explicit(obj,HV); % HV -> MV using angle data in obj
                 obj =  fill_HV_given_MV(obj,MV); % HV -> MV 
                
        % Multiple memories
        %   CP3 = combine_patterns(CP1,CP2); % Combine patterns
                [scoarseCP,map_edges] = coarse_grain(CP,tolerance); 
                        
        % Misc functions
        %       [final_fold_angles,sol] = fn_fold_de(torque_vec,fold_angles,fixed_angles,CP,thresh);        
        %       [final_fold_angles,final_tear] = fn_fold_relax_fminunc(fold_angles,fixed_angles,CP,thresh);                        
        %
        
        
        function obj = CreasePattern(CP)
                % Arugment - empty, a structure or [branch choice + number
                % of eqns.
                run('memoryrigidorigami_threshold_settings.m');
                obj.thresholds = thresh;
                
                if(nargin==1) % a structure or lattice parameters have been supplied
                    if isfield(CP,'intvertices') || isfield(CP,'positions') || isfield(CP,'theta_angles') 
                        % fill it out                        
                        obj = copy_struct_2_obj(obj,CP);
                        %obj = fill_all(obj);
                    end 
                end
        end
        
                
        function obj = copy_struct_2_obj(obj,CP)
            % take the data from CP structure and put it in current object            
            fn = fieldnames(CP);
            for fi=1:numel(fn)
                if ~isempty(CP.(fn{fi}))
                    obj.(fn{fi}) = CP.(fn{fi});
                end
            end
        end
        
        function show(obj,varargin)   
            % optional arguments - nameflag for showing vertices, edges,fold_angles
            %warning off MATLAB:structOnObject
           % CP = struct(obj); 
           CP = obj;
            
            if(nargin == 1)  % no arguments besides obj
                fn_plot_folding_creases(CP,[],[1 1]);                 
            elseif(nargin == 2) % just the nameflags
                fn_plot_folding_creases(CP,[],varargin{1}); 
            else
                if isempty(varargin{1})
                    fn_plot_folding_creases(CP,varargin{2},[1 1]);
                else
                    fn_plot_folding_creases(CP,varargin{2},varargin{1});
                end
            end            
        end
        
        function Fvec=tearing(obj,fold_angles)
                  [~,Fvec]=fnm_compute_CF_mex(fold_angles,obj.theta_angles,obj.edges_at_vertex,obj.thresholds.eps); 
        end
        
        function [relaxed_fa,fv,fold_fa]=fold_relax(obj,maxangle,torque,init_angles)
            % Arguments - torque, maxangle
            % Fold a given pattern with a torque to some maxangle                        
            
            warning off MATLAB:structOnObject
            CP = struct(obj); 

            %tmp=obj.thresholds.minmaxfold;
            obj.thresholds.minmaxfold =maxangle;

            %tmp=obj.thresholds.minmaxfold;
            %force_int - (force_int'*fa/norm(fa))*fa/norm(fa); ;
            
            %If torque = [], use ideal torque * (1e-2);
            if isempty(torque)
                torque = obj.ideal_torque*(1e-2);
            end
            
            if nargin < 4  % init_angles not supplied
                init_angles = 0*torque;
            end
                
            [fold_fa,~] =  CreasePattern.fn_fold_de(torque,init_angles,zeros(size(obj.alledges,1),1), struct(CP),obj.thresholds);        
            [relaxed_fa,fv]=CreasePattern.fn_fold_relax_fminunc(fold_fa,zeros(size(CP.alledges,1),1),CP,obj.thresholds); 

            % restore minmaxfold - no need since I pass by value
            % obj.thresholds.minmaxfold= tmp;
        end
        
        function [relaxed_fa,fv,fold_fa]=fold_relax2(obj,maxangle,torque,init_angles)
            % Arguments - torque, maxangle
            % Fold a given pattern with a torque to some maxangle                        
            
            warning off MATLAB:structOnObject
            CP = struct(obj); 
            %tmp=obj.thresholds.minmaxfold;
            obj.thresholds.minmaxfold =maxangle;
            
            %If torque = [], use ideal torque * (1e-2);
            if isempty(torque)
                torque = obj.ideal_torque*(1e-2);
            end
            
            if nargin < 4  % init_angles not supplied
                init_angles = 0*torque;
            end
                
            [fold_fa,~] =  CreasePattern.fn_fold_de(torque,init_angles,zeros(size(obj.alledges,1),1), struct(CP),obj.thresholds);        
            [relaxed_fa,fv]=CreasePattern.fn_fold_relax_fminunc2(fold_fa,CP,obj.thresholds,0); 

            % restore minmaxfold - no need since I pass by value
            % obj.thresholds.minmaxfold= tmp;
        end
        
        
        function [relaxed_fa,fv,ResList]=fold_relax_springs(obj,maxangle,torque,springs,init_angles,allflag)
            % Arguments - torque, maxangle, weights
            % Fold a given pattern with a torque to some maxangle                        
            
            warning off MATLAB:structOnObject
            %CP = struct(obj); 

            %tmp=obj.thresholds.minmaxfold;
            obj.thresholds.minmaxfold = maxangle;
            
            %If torque = [], use ideal torque * (1e-2);
            if isempty(torque)
                torque = obj.ideal_torque*(1e-2);
            end
            
            if nargin < 4  % springs not supplied
                springs = 0*torque;
            end
            
            if nargin < 5  % init_angles not supplied
                init_angles = 0*torque;
            end
            
            if nargin < 6 % allflag is set to 0
                allflag=0;
            end
                
            [fold_fa,~] =  obj.fn_fold_de_springs(torque,init_angles,springs,zeros(size(obj.alledges,1),1), obj,obj.thresholds,allflag);
            
            %[relaxed_fa,fv]=CreasePattern.fn_fold_relax_fminunc(fold_fa,zeros(size(CP.alledges,1),1),CP,obj.thresholds); 
            ResList = [];
            Mode = obj.ideal_drho/norm(obj.ideal_drho);
            if allflag
                [relaxed_fa,fv] = obj.fn_fold_relax_fmincon_springs(fold_fa(:,end),obj,obj.thresholds,springs); 
                for i = 1 : size(fold_fa,2)
                    fa = fold_fa(:,i);
                    [C,Fvec]=fnm_compute_CF_mex(fa,obj.theta_angles,obj.edges_at_vertex,obj.thresholds.eps);
                    E = norm(Fvec)^2 + 0.5 * springs' * fa.^2 ; LE = log(E) ;
                    ResList = [ResList ; [norm(fa), fa'/norm(fa) * Mode, LE]];
                end
            else
                [relaxed_fa,fv] = obj.fn_fold_relax_fmincon_springs(fold_fa,obj,obj.thresholds,springs); 
            end
            
        end
        
        
        function [relaxed_fa,fv,ResList]=fold_relax_springs_ad(obj,maxangle,torque,springs,init_angles,allflag)
            % Arguments - torque, maxangle, weights
            % Fold a given pattern with a torque to some maxangle                        
            
            warning off MATLAB:structOnObject
            %CP = struct(obj); 

            %tmp=obj.thresholds.minmaxfold;
            obj.thresholds.minmaxfold = maxangle;
            
            %If torque = [], use ideal torque * (1e-2);
            if isempty(torque)
                torque = obj.ideal_torque*(1e-2);
            end
            
            if nargin < 4  % springs not supplied
                springs = 0*torque;
            end
            
            if nargin < 5  % init_angles not supplied
                init_angles = 0*torque;
            end
            
            if nargin < 6 % allflag is set to 0
                allflag=0;
            end
                
            [fold_fa,~] =  obj.fn_fold_de_springs_ad(torque,init_angles,springs,zeros(size(obj.alledges,1),1), obj,obj.thresholds,allflag);     
            %[relaxed_fa,fv]=CreasePattern.fn_fold_relax_fminunc(fold_fa,zeros(size(CP.alledges,1),1),CP,obj.thresholds); 
            ResList = [];
            Mode = obj.ideal_drho/norm(obj.ideal_drho);
            if allflag
                [relaxed_fa,fv] = obj.fn_fold_relax_fmincon_springs(fold_fa(:,end),obj,obj.thresholds,springs); 
                for i = 1 : size(fold_fa,2)
                    fa = fold_fa(:,i);
                    [C,Fvec]=fnm_compute_CF_mex(fa,obj.theta_angles,obj.edges_at_vertex,obj.thresholds.eps);
                    E = norm(Fvec)^2 + 0.5 * springs' * fa.^2 ; LE = log(E) ;
                    ResList = [ResList ; [norm(fa), fa'/norm(fa) * Mode, LE]];
                end
            else
                [relaxed_fa,fv] = obj.fn_fold_relax_fmincon_springs(fold_fa,obj,obj.thresholds,springs); 
            end      
        end
        
        
        function [relaxed_fa,fv,ResList]=fold_relax_springs_target(obj,maxangle,target,springs,init_angles,allflag,irate)
            % Arguments - torque, maxangle, weights
            % Fold a given pattern with a torque to some maxangle                        
            
            warning off MATLAB:structOnObject
            %CP = struct(obj); 

            %tmp=obj.thresholds.minmaxfold;
            obj.thresholds.minmaxfold = maxangle;
            
            %If torque = [], use ideal torque * (1e-2);
            if isempty(target)
                target = obj.ideal_torque*(1e-2);
            end
            
            if nargin < 4  % springs not supplied
                springs = 0*target;
            end
            
            if nargin < 5  % init_angles not supplied
                init_angles = 0*target;
            end
            
            if nargin < 6 % allflag is set to 0
                allflag=0;
            end
            
            if nargin < 7 % set initial target spring magnitude
                irate=1.e-3;
            end
            
            [fold_fa,~] =  obj.fn_fold_de_springs_target(target,irate,init_angles,springs,zeros(size(obj.alledges,1),1), obj,obj.thresholds,allflag);     
            %[relaxed_fa,fv]=CreasePattern.fn_fold_relax_fminunc(fold_fa,zeros(size(CP.alledges,1),1),CP,obj.thresholds); 
            ResList = [];
            Mode = obj.ideal_drho/norm(obj.ideal_drho);
            if allflag
                [relaxed_fa,fv] = obj.fn_fold_relax_fmincon_springs(fold_fa(:,end),obj,obj.thresholds,springs); 
                for i = 1 : size(fold_fa,2)
                    fa = fold_fa(:,i);
                    [C,Fvec]=fnm_compute_CF_mex(fa,obj.theta_angles,obj.edges_at_vertex,obj.thresholds.eps);
                    E = norm(Fvec)^2 + 0.5 * springs' * fa.^2 ; LE = log(E) ;
                    ResList = [ResList ; [norm(fa), fa'/norm(fa) * Mode, LE]];
                end
            else
                [relaxed_fa,fv] = obj.fn_fold_relax_fmincon_springs(fold_fa,obj,obj.thresholds,springs); 
            end      
        end
        
        
        function [R1,fv,ResList]=fold_relax_springs_strain(obj,maxangle,torque,springs,init_angles,rhoinc)
            warning off MATLAB:structOnObject
            obj.thresholds.minmaxfold = maxangle;
            if isempty(torque)
                torque = obj.ideal_torque*(1e-2);
            end       
            if nargin < 4  % springs not supplied
                springs = 0*torque;
            end   
            if nargin < 5  % init_angles not supplied
                init_angles = 0*torque;
            end            
            if nargin < 6  % ramp constant not supplied
                rhoinc = 0.02;
            end 
            Mode = obj.ideal_drho/norm(obj.ideal_drho);
            [R0,fv] = obj.fn_fold_relax_fmincon_springs(torque,obj,obj.thresholds,springs);
            R1 = R0;
            ResList = [];
            %while norm(relaxed_fa) < maxangle
            while max(abs(R1)) < maxangle && rhoinc > 1.e-11
                IC = R1 * (norm(R1) + rhoinc) / norm(R1);
                [R2,fv] = obj.fn_fold_relax_fmincon_springs(IC,obj,obj.thresholds,springs);
                disp([Mode'*R1/norm(R1), norm(R1),log10(rhoinc), fv, R1'*R2/norm(R1)/norm(R2), max(abs(R1))])
                if R1'*R2/norm(R1)/norm(R2) > 0.995
                    rhoinc = rhoinc * 1.03;
                    %rhoinc = rhoinc * 1.05;
                    R1 = R2 ;
                    ResList = [ResList; [norm(R1), Mode'*R1/norm(R1), fv]];
                else
                    disp(R1'*R2/norm(R1)/norm(R2))
                    rhoinc = rhoinc / 10.;
                end
            end
        end
        
        function [R1,fv,ResList]=unfold_relax_springs_strain(obj,minangle,torque,springs,init_angles,rhoinc)
            warning off MATLAB:structOnObject
            obj.thresholds.minmaxfold = minangle;
            if isempty(torque)
                torque = obj.ideal_torque*(1e-2);
            end       
            if nargin < 4  % springs not supplied
                springs = 0*torque;
            end   
            if nargin < 5  % init_angles not supplied
                init_angles = 0*torque;
            end            
            if nargin < 6  % ramp constant not supplied
                rhoinc = 0.02;
            end
            Mode = obj.ideal_drho/norm(obj.ideal_drho);
            [R0,fv] = obj.fn_fold_relax_fmincon_springs(torque,obj,obj.thresholds,springs);
            R1 = R0;
            ResList = [];
            %while norm(relaxed_fa) < maxangle
            while max(abs(R1)) > minangle && rhoinc > 1.e-11
                IC = R1 * (norm(R1) - rhoinc) / norm(R1);
                [R2,fv] = obj.fn_fold_relax_fmincon_springs(IC,obj,obj.thresholds,springs);
                disp([Mode'*R1/norm(R1), norm(R1),log10(rhoinc), fv, R1'*R2/norm(R1)/norm(R2), max(abs(R1))])
                if R1'*R2/norm(R1)/norm(R2) > 0.9995
                    rhoinc = rhoinc * 1.03;
                    R1 = R2 ;
                    ResList = [ResList; [norm(R1), Mode'*R1/norm(R1), fv]];
                else
                    disp(R1'*R2/norm(R1)/norm(R2))
                    rhoinc = rhoinc / 10.;
                end
            end
        end
        
        function [R1,fv,ResList]=fold_relax_springs_strain_rate(obj,maxangle,torque,springs,init_angles,rhoinc)
            warning off MATLAB:structOnObject
            obj.thresholds.minmaxfold = maxangle;
            if isempty(torque)
                torque = obj.ideal_torque*(1e-2);
            end       
            if nargin < 4  % springs not supplied
                springs = 0*torque;
            end   
            if nargin < 5  % init_angles not supplied
                init_angles = 0*torque;
            end            
            if nargin < 6  % ramp constant not supplied
                rhoinc = 0.02;
            end 
            Mode = obj.ideal_drho/norm(obj.ideal_drho);
            [R0,fv] = obj.fn_fold_relax_fmincon_springs(torque,obj,obj.thresholds,springs);
            R1 = R0;
            disp([Mode'*R1/norm(R1), norm(R1), max(abs(R1)), log10(rhoinc), fv])
            ResList = [];
            count = 0;
            %while norm(relaxed_fa) < maxangle
            while max(abs(R1)) < maxangle
                IC = R1 * (norm(R1) + rhoinc) / norm(R1);
                [R2,fv] = obj.fn_fold_relax_fmincon_springs(IC,obj,obj.thresholds,springs);
                ResList = [ResList; [norm(R1), Mode'*R1/norm(R1), fv]];
                R1 = R2 ;
                
                if mod(count,1) == 0
                    disp([Mode'*R1/norm(R1), norm(R1), max(abs(R1)), log10(rhoinc), fv])
                end
                count = count + 1;
            end
        end
        
        
        function  [final_fold_angles,final_tear] = relax_from_folded(obj,fold_angles,fixed_angles)
            [final_fold_angles,final_tear] = CreasePattern.fn_fold_relax_fminunc(fold_angles,fixed_angles,obj,obj.thresholds);

        end
        
        function  [final_angles,final_fold,final_tear] = relax_Constant_Rho(obj,fold_angles,NS)
            [final_angles,final_fold,final_tear] = CreasePattern.fn_fold_relax_fmincon(fold_angles,obj,obj.add_diagonal([1 4]),obj.thresholds,NS);
        end
        
        function  [final_angles,final_tear,history] = relax_Constant_Rho2(obj,fold_angles,NS)
            [final_angles,final_tear,history] = CreasePattern.fn_fold_relax_fmincon2(fold_angles,obj,obj.thresholds,NS);
        end
        
        function  [final_angles,final_tear,history] = relax_Constant_Rho3(obj,fold_angles,NS)
            [final_angles,final_tear] = CreasePattern.fn_fold_relax_fminunc2(fold_angles,obj,obj.thresholds,NS);
        end
        
        function  [final_angles,final_tear] = relax_Constant_Rho_Cones(obj,fold_angles,Raxis,MinDotAxis)
            [final_angles,final_tear] = CreasePattern.fn_fold_relax_fmincon_cones(fold_angles,obj,obj.thresholds,Raxis,MinDotAxis);
        end
        
        function  [final_angles,final_tear] = relax_Constant_Rho_Springs(obj,fold_angles,springs)
            [final_angles,final_tear] = CreasePattern.fn_fold_relax_fmincon_springs(fold_angles,obj,obj.thresholds,springs);
        end
        
        function  [final_angles,final_tear] = relax_Constant_Rho_Test(obj,fold_angles,springs,vertStiff)
            [final_angles,final_tear] = CreasePattern.fn_fold_relax_fmincon_springs_vert(fold_angles,obj,obj.thresholds,springs,vertStiff);
        end
        
        function oCP = transform(obj,trans,rot,zoom)
            oCP=fn_transform_pattern(obj,trans,rot,zoom);
            %oCP = CreasePattern(nCP);
        end
                
        function show_RW(obj)
            warning off MATLAB:structOnObject
            CP = struct(obj); 
            fn_plot_RW_creases(CP,[0 1]);
        end
        
                
        function [relaxed_fa,fv,fold_fa]=fold_creases(obj,maxangle,creasenumbers)
            % Arguments - max angle and creases to control with sign.
            % E.g., creasenumbers = [+3 -5 +8 -15] - controls 3,8 wiht + torque, 5, 15 wiht -ve                    
            
            warning off MATLAB:structOnObject
            CP = struct(obj); 
            
            obj.thresholds.minmaxfold =maxangle;
            
            torque = 0*obj.ideal_torque;
            torque(abs(creasenumbers)) = sign(creasenumbers)*(1e-2);
            
            
            [fold_fa,~] =  fn_fold_de(torque,zeros(size(obj.alledges,1),1),zeros(size(obj.alledges,1),1), struct(CP),obj.thresholds);        
            [relaxed_fa,fv]=fn_fold_relax_fminunc(fold_fa,zeros(size(CP.alledges,1),1),CP,obj.thresholds); 

        end
                 
        
        function DCP = add_diagonal(obj,diags) % list of vertices to connect
            DCP = CreasePattern;
            DCP.lattice_width=[]; DCP.lattice_height=[]; DCP.positions=[]; % Not a lattice anymore
            
            DCP.intvertices = obj.intvertices;
            DCP.extvertices = obj.extvertices;
            DCP.alledges = [obj.alledges ; diags ];
             
            DCP = DCP.fill_essentials(); % Compute angles        
        end
        
        function DCP = Diagonalize(obj)
            CP = obj; 
            singleVert = [];
            Diagonals = [];
            for i = 1:CP.lattice_height
               for j = 1:CP.lattice_width
                   v1 = (i-1)*(CP.lattice_width + 1) + j ;
                   v2 = v1 + 1 ;
                   v3 = (i)*(CP.lattice_width + 1) + j ;
                   v4 = v3 + 1 ;
                   singleVert = [singleVert ;  v1 v2 v3 v4];
                   if mod(i,2)
                       Diagonals = [Diagonals ; v1 v4];
                   else
                       Diagonals = [Diagonals ; v2 v3];
                   end
               end
            end

            DCP = CP;
            for i = 1:CP.lattice_height*CP.lattice_width
               DCP = DCP.add_diagonal(Diagonals(i,:));
            end
            DCP.thresholds.fmin_tolfun = 1.e-10;
            DCP.thresholds.fmin_tolx = 1.e-10;
            DCP.thresholds.fmin_relax_evals = 3000;
            DCP.thresholds.fmin_relax_MaxIter = 3000;     
        end
        
        function DCP = Diagonalize2(obj)
            CP = obj;
            w = CP.lattice_width;
            h = CP.lattice_height;
            singleVert = [];
            Diagonals = [];
            for i = 1:h
               for j = 1:w
                   v1 = (i-1)*(w + 1) + j ;
                   v2 = v1 + 1 ;
                   v3 = (i)*(w + 1) + j ;
                   v4 = v3 + 1 ;
                   singleVert = [singleVert ;  v1 v2 v3 v4];
                   if mod(i,2)
                       Diagonals = [Diagonals ; v1 v4];
                   else
                       Diagonals = [Diagonals ; v2 v3];
                   end
               end
            end
            
            iV = size(CP.intvertices,1);
            
            for j = 1:w % bottom boundary
                v1 = j; v2 = iV + j + 1;
                Diagonals = [Diagonals ; v1 v2];
            end
            for j = 1:w % top boundary
                if mod(h,2)
                       v1 = (h)*(w + 1) + j + 1; v2 = iV + w + j + 1;
                   else
                       v1 = (h)*(w + 1) + j + 0; v2 = iV + w + j + 2;
                end
                Diagonals = [Diagonals ; v1 v2];
            end
            
            for i = 1:h % left boundary
                if mod(i,2)
                       v1 = (i-0)*(w + 1) + 1; v2 = iV + 2*(w+1) + i + 0;
                   else
                       v1 = (i-1)*(w + 1) + 1; v2 = iV + 2*(w+1) + i + 1;
                end
                Diagonals = [Diagonals ; v1 v2];
            end
            for i = 1:h % right boundary
                if mod(i,2)
                       v1 = (i-1)*(w + 1) + w + 1; v2 = iV + 2*(w+1) + (h+1) + i + 1;
                   else
                       v1 = (i-0)*(w + 1) + w + 1; v2 = iV + 2*(w+1) + (h+1) + i + 0;
                end
                Diagonals = [Diagonals ; v1 v2];
            end

            DCP = CP;
            for i = 1:size(Diagonals,1)
               DCP = DCP.add_diagonal(Diagonals(i,:));
            end
            DCP.thresholds.fmin_tolfun = 1.e-10;
            DCP.thresholds.fmin_tolx = 1.e-10;
            DCP.thresholds.fmin_relax_evals = 3000;
            DCP.thresholds.fmin_relax_MaxIter = 3000;     
        end
        
        function [neighbs,nearest_edges,nearest_angles] = neighbor_list(obj,v)
            % returns neighboring vertices and edges in e-n-w-s order 
            % order is meaningless if not a lattice (i.e. lattice_width is
            % empty).
            % angles are in the en, nw,ws,se order
                        
            edges=obj.edges_at_vertex(v,:);            
            edges = edges(1,1:find(edges==-999,1)-1); % -999 is a special name 
            neighbs=[];
            for i=edges
                vn=obj.alledges(i,:);
                neighbs= [neighbs setdiff(vn,v)];                
            end
            
            nearest_edges = edges;            
            nearest_angles = obj.theta_angles(v,1:numel(edges));
            
            % if lattice
            if ~isempty(obj.lattice_width)
                % which neighbor is to the east?
                
                if mod(v,obj.lattice_width+1)~=0
                    ev=v+1;
                else
                    ev=max(neighbs);
                end
                
                % find position of ev in neighbs
                startvert=find(neighbs==ev,1)-1;
                neighbs = circshift(neighbs,[0 -startvert]);
                nearest_edges = circshift(nearest_edges,[0 -startvert]);
                nearest_angles = circshift(nearest_angles,[0 -startvert]);
            end
            
        end

        
        function obj=fit_rectangle_paper(obj,xlimits,ylimits)
            % at least for a quad.. no diagonals allowed
            
            w = obj.lattice_width;
            h=obj.lattice_height;
            nintverts = (w+1)*(h+1);
            % traverse left and right boundary
            for i=1:(w+1):nintverts
                
                % left bnd
                neigh=obj.neighbor_list(i);
                extidx = neigh(3) - nintverts; % index among extverts
                
                a = obj.intvertices(i,:);                
                b = obj.extvertices(extidx,:);
                
                x1 = a(1); y1 = a(2); x2 = b(1); y2 = b(2);                 
                ycalc =  ((x1*y2 - x2*y1 ) + (y1-y2)*xlimits(1))/ (x1 - x2) ;   
                
                newposition = [xlimits(1) ycalc];
                obj.extvertices(extidx,:) = newposition;
                
                % right bnd
                neigh=obj.neighbor_list(i+w);
                extidx = neigh(1) - nintverts; % index among extverts
                
                a = obj.intvertices(i+w,:);                
                b = obj.extvertices(extidx,:);
                
                x1 = a(1); y1 = a(2); x2 = b(1); y2 = b(2);                 
                ycalc =  ((x1*y2 - x2*y1 ) + (y1-y2)*xlimits(2))/ (x1 - x2) ;   
                
                newposition = [xlimits(2) ycalc];
                obj.extvertices(extidx,:) = newposition;

            end
            
            for i=1:(w+1) % run over top and bottom rows
                
                % bottom row
                neigh=obj.neighbor_list(i);
                extidx = neigh(4) - nintverts; % index among extverts
                
                a = obj.intvertices(i,:);                
                b = obj.extvertices(extidx,:);

                x1 = a(1); y1 = a(2); x2 = b(1); y2 = b(2);                 
                xcalc =  ((x1*y2 - x2*y1 )- ylimits(1)*(x1-x2)  )/ (y2 - y1) ;   
                
                newposition = [xcalc ylimits(1)];
                obj.extvertices(extidx,:) = newposition;

                % top row
                neigh=obj.neighbor_list(i+nintverts - w-1);
                extidx = neigh(2) - nintverts; % index among extverts
                
                a = obj.intvertices(i+nintverts - w-1,:);                
                b = obj.extvertices(extidx,:);

                x1 = a(1); y1 = a(2); x2 = b(1); y2 = b(2);                 
                xcalc =  ((x1*y2 - x2*y1 )- ylimits(2)*(x1-x2)  )/ (y2 - y1) ;   
                
                newposition = [xcalc ylimits(2)];
                obj.extvertices(extidx,:) = newposition;


            end
            
        end
            
    end
    
    
    methods (Static = true, Access = public)   
        % Misc functions
        [final_fold_angles,sol] = fn_fold_de(torque_vec,fold_angles,fixed_angles,CP,thresh,allflag);   
        [final_fold_angles,final_tear] = fn_fold_relax_fminunc(fold_angles,fixed_angles,CP,thresh);
        [final_angles,final_fold,final_tear] = fn_fold_relax_fmincon(fold_angles,CP,DCP,thresh,NS);
        [final_angles,final_tear,history] = fn_fold_relax_fmincon2(fold_angles,CP,thresh,NS);
        [final_fold_angles,final_tear] = fn_fold_relax_fminunc2(fold_angles,fixed_angles,CP,thresh);
        
        [final_fold_angles,sol] = fn_fold_de_weighted(torque_vec,fold_angles,fixed_angles,CP,thresh,weights,allflag); 
        [final_fold_angles,final_tear] = fn_fold_relax_fminunc_weighted(fold_angles,fixed_angles,CP,thresh,weights);
        
        [final_fold_angles,sol] = fn_fold_de_springs(torque_vec,fold_angles,springs,fixed_angles,CP,thresh,allflag);
        [final_fold_angles,final_tear] = fn_fold_relax_fminunc_springs(fold_angles,fixed_angles,CP,thresh,springs);
        [final_fold_angles,sol] = fn_fold_de_springs_ad(torque_vec,fold_angles,springs,fixed_angles,CP,thresh,allflag);
        [final_fold_angles,sol] = fn_fold_de_springs_target(target_vec,irate,fold_angles,springs,fixed_angles,CP,thresh,allflag);
        [final_angles,final_tear] = fn_fold_relax_fmincon_springs(fold_angles,CP,thresh,springs);
        [final_angles,final_tear] = fn_fold_relax_fmincon_springs_minus(fold_angles,CP,thresh,springs);
        
        [final_angles,final_tear] = fn_fold_relax_fmincon_springs_vert(fold_angles,CP,thresh,springs,vertStiff);
        
        % Angle, SRKL computations
        angles = pos_2_angles(positions,lattice_width,lattice_height);
        [theta_A,theta_B,theta_C,theta_D,vinvolved] = fn_angles_2_ABCD(angles,lattice_width,r,c)                
        [sigvec,rvec,kvec,lvec] = fnh_matt_rklm_allorders(thetaA,thetaB,thetaC,thetaD,HV_branch_choice);
        
        [final_angles,final_tear,history] = fn_fold_relax_fmincon_cones(fold_angles,CP,thresh,Raxis,MinDotAxis);
        
        % Multiple memories
        CP3 = combine_patterns(CP1,CP2);
        CP3 = combine_patterns2(CP1,CP2);
        CP3 = combine_patterns3(CP1,CP2);
        
        
        % Check legality and category of quad modes
        
        function Flag = isLegalQuad(Quad, Mode)
            % return whether the mode is locally legal at each vertex (i.e. has one legal odd-one-out crease)
            S = sign(Mode);
%             Odds = [S(1) S(2) S(9) S(5); S(10) S(3) S(1) S(7); S(4) S(6) S(11) S(2); S(12) S(8) S(4) S(3)];
            Odds = S(Quad.edges_at_vertex(1:4,1:4));
            
%             startpos=find(Quad.edges_at_vertex(1,:) == 1);
%             Angles = Quad.theta_angles(1,[startpos:4 1:startpos-1]);
%             startpos=find(Quad.edges_at_vertex(2,:) == 10);
%             Angles = [Angles ; Quad.theta_angles(2,[startpos:4 1:startpos-1])] ;
%             startpos=find(Quad.edges_at_vertex(3,:) == 4);
%             Angles = [Angles ; Quad.theta_angles(3,[startpos:4 1:startpos-1])] ;
%             startpos=find(Quad.edges_at_vertex(4,:) == 12);
%             Angles = [Angles ; Quad.theta_angles(4,[startpos:4 1:startpos-1])] ;
            Angles = Quad.theta_angles(1:4,1:4);
            
            Flag = 1;
            
            for i = 1:4
                ind = find(Odds(i,:) > 0);
                if mod(size(ind,2),2) == 0
                    Flag = 0;
                    break;
                end
                if size(ind,2) == 3
                    ind = find(Odds(i,:) < 0);
                end
                Th = Angles(i,mod(ind,4)+1) + Angles(i,mod(ind+1,4)+1);
                if Th < pi
                    Flag = 0;
                end
            end
        end
        
        function Category = QuadModeCategory(Quad, Mode)
            % return the naturalness type of the Mole:
            %   1 is a natural type 1 mode (HV = [1 1 2 2])
            %   2 is a natural type 2 mode (HV = [1 1 1 1])
            %   3 is a semi-natural type 2 mode (HV = [1 1 2 1])
            %   4 is a unnatural type 2 mode (HV = [1 2 2 1])
            %   0 is an illegal mode
            
            if ~Quad.isLegalQuad(Quad, Mode)
                Category = 0;
                return
            end
            
            S = sign(Mode);
            %Odds = [S(1) S(2) S(9) S(5); S(10) S(3) S(1) S(7); S(4) S(6) S(11) S(2); S(12) S(8) S(4) S(3)];
            Odds = S(Quad.edges_at_vertex(1:4,1:4));
            
            Sym = zeros(1,4);
            for i = 1:4
                ind = find(Odds(i,:) > 0);
                if size(ind,2) == 3
                    ind = find(Odds(i,:) < 0);
                end
                a = Quad.edges_at_vertex(i,ind);
                if a > 4
                    if ind <= 2
                        a = Quad.edges_at_vertex(i,ind+2);
                    else
                        a = Quad.edges_at_vertex(i,mod(ind+2,4));
                    end
                end
                %if ind == 1 || ind == 3
                if a == 1 || a == 4
                    Sym(i) = 1;
                else
                    Sym(i) = 2;
                end
            end
            
            if size(unique(Sym),2) == 1
                % All symmetries are the same -> type 2
                Category = 2;
                return
            end
            
            tl = size(find(Sym == 1),2);
            if tl == 1 || tl == 3
                % Semi-natural (3 symmetries are the same)
                Category = 3;
                return
            end
            
            Sym2 = [Sym(1) Sym(2) Sym(4) Sym(3)];
            tl = size(unique(abs(diff(Sym2))),2);
            if tl == 1
                % Unnatural (replacing symmetry every time)
                Category = 4;
                return
            end

            % None of the rest
            Category = 1;
        end
        

        % Constructors of patterns       
        
        function randpositions = rand_jitter(jitter,lattice_height,lattice_width)
            %jitter = 0.7;
            randpositions = zeros(lattice_height+3,lattice_width+3,2);
            for col = 1:1:lattice_width+3
                randpositions(:,col,1) = random('unif',col-jitter,col,lattice_height+3,1);
            end
            for row = 1:1:lattice_height+3
                randpositions(row,:,2) = random('unif',row-jitter,row,1,lattice_width+3);
            end
        end
        
        function randpositions = Rand_Parametric_Quad(Canvas_Size, Lattice_Constant, DeviationFraction)
            randpositions = zeros(4,4,2);
            
            % First start with corners:
            randpositions(1,1,:) = 0.; randpositions(4,4,:) = Canvas_Size;
            randpositions(1,4,1) = Canvas_Size; randpositions(1,4,2) = 0.;
            randpositions(4,1,1) = 0.; randpositions(4,1,2) = Canvas_Size;
            
            center = Canvas_Size/2;
            pos1 = center - Lattice_Constant/2;
            pos2 = center + Lattice_Constant/2;
            dev = Lattice_Constant/2 * DeviationFraction;
            
            % Lower outside vertices:
            randpositions(1,:,2) = 0.;
            randpositions(1,2,1) = random('unif',0,center);
            randpositions(1,3,1) = random('unif',center,Canvas_Size);
            
            % Upper outside vertices:
            randpositions(4,:,2) = Canvas_Size;
            randpositions(4,2,1) = random('unif',0,center);
            randpositions(4,3,1) = random('unif',center,Canvas_Size);
            
            % Left outside vertices:
            randpositions(:,1,1) = 0.;
            randpositions(2,1,2) = random('unif',0,center);
            randpositions(3,1,2) = random('unif',center,Canvas_Size);
            
            % Right outside vertices:
            randpositions(:,4,1) = Canvas_Size;
            randpositions(2,4,2) = random('unif',0,center);
            randpositions(3,4,2) = random('unif',center,Canvas_Size);
            
            % Center vertices:
            randpositions(2,2,1) = random('unif',pos1-dev,pos1+dev);
            randpositions(2,2,2) = random('unif',pos1-dev,pos1+dev);
            randpositions(3,2,1) = random('unif',pos1-dev,pos1+dev);
            randpositions(3,2,2) = random('unif',pos2-dev,pos2+dev);
            randpositions(2,3,1) = random('unif',pos2-dev,pos2+dev);
            randpositions(2,3,2) = random('unif',pos1-dev,pos1+dev);
            randpositions(3,3,1) = random('unif',pos2-dev,pos2+dev);
            randpositions(3,3,2) = random('unif',pos2-dev,pos2+dev);
            
        end
        
        function CP = Rand_Parametric_4Vertex(Canvas_Size)
            while 1
                CP = CreasePattern;
            
                intvert = random('unif',0,Canvas_Size,1,2);
                ext1 = [0 random('unif',0,Canvas_Size)];
                ext2 = [random('unif',0,Canvas_Size) 0];
                ext3 = [Canvas_Size random('unif',0,Canvas_Size)];
                ext4 = [random('unif',0,Canvas_Size) Canvas_Size];
                extvert = [ext1;ext2;ext3;ext4];
            
                alledges = [1 2; 1 3; 1 4; 1 5];
            
                CP.intvertices = intvert;
                CP.extvertices = extvert;
                CP.alledges = alledges;
                CP = CP.fill_essentials();
                
                if ~any(CP.theta_angles > pi) && (sum(CP.theta_angles(1:4)) == 2*pi)
                    break
                end
            end                
        end
        
        function Triangle = rand_jitter_triangle(jitter)
            randpositions = zeros(4,4,2);
            for col = 1:1:4
                randpositions(:,col,1) = random('unif',col-jitter,col,4,1);
            end
            for row = 1:1:4
                randpositions(row,:,2) = random('unif',row-jitter,row,1,4);
            end
            randpositions(3,:,1) = randpositions(3,:,1)+rand;
            randpositions(3,1,2) = randpositions(3,1,2)+rand;
            randpositions(3,3,2) = randpositions(3,3,2)+0.5;
            randpositions(3,4,1) = 0; randpositions(3,4,2) = 0;
            randpositions(4,:,1) = 0; randpositions(4,:,2) = 0;
            Triangle = CreasePattern;
            Triangle.positions = randpositions; r = randpositions;
            intvert = [[r(2,2,1) r(2,2,2)];[r(2,3,1) r(2,3,2)];[r(3,2,1) r(3,2,2)]];
            Triangle.intvertices = intvert;
            extvert = [[r(1,2,1) r(1,2,2)];[r(1,3,1) r(1,3,2)];[r(2,1,1) r(2,1,2)];[r(2,4,1) r(2,4,2)];[r(3,1,1) r(3,1,2)];[r(3,3,1) r(3,3,2)]];
            Triangle.extvertices = extvert;
            alledge = [[1 2];[2 3];[3 1];[1 4];[1 6];[2 5];[2 7];[3 8];[3 9]];
            Triangle.alledges = alledge;
            Triangle = Triangle.fill_essentials();
        end
        
        function CP = rand_lattice(jitter,lattice_height,lattice_width)
            randpositions = zeros(lattice_height+3,lattice_width+3,2);
            for col = 1:1:lattice_width+3
                randpositions(:,col,1) = random('unif',col-jitter,col,lattice_height+3,1);
            end
            for row = 1:1:lattice_height+3
                randpositions(row,:,2) = random('unif',row-jitter,row,1,lattice_width+3);
            end
            
            CP = CreasePattern;
            CP.lattice_height=lattice_height;
            CP.lattice_width=lattice_width;
            CP.positions=randpositions;
            
            CP = CP.fill_essentials();
            
        end
        
        function CP = rand_lattice_transformed(jitter,lattice_height,lattice_width)
            CPn = CreasePattern; 
            CPn.lattice_height = lattice_height;    CPn.lattice_width = lattice_width;
            %jitter = 0.6;
            CPn.positions = CPn.rand_jitter(jitter,CPn.lattice_height,CPn.lattice_width);
            CPn = CPn.fill_essentials();

            rot = 2*pi*rand(1);
            xt = (rand(1)-0.5);
            yt = (rand(1)-0.5);
            xm = mean(CPn.intvertices(:,1));
            ym = mean(CPn.intvertices(:,2));
            lvx = CPn.lattice_width + 3;
            lvy = CPn.lattice_height + 3;
            for xi = 1:lvx
                for yi = 1:lvy
                    X = CPn.positions(xi,yi,1) - xm;
                    Y = CPn.positions(xi,yi,2) - ym;
                    if (xi>1)&&(xi<lvx)&&(yi>1)&&(yi<lvy)
                        CPn.positions(xi,yi,1) = (cos(rot)*X - sin(rot)*Y) + xm + xt;
                        CPn.positions(xi,yi,2) = (sin(rot)*X + cos(rot)*Y) + ym + yt;
                    else
                        CPn.positions(xi,yi,1) = 1 * (cos(rot)*X - sin(rot)*Y) + xm + xt;
                        CPn.positions(xi,yi,2) = 1 * (sin(rot)*X + cos(rot)*Y) + ym + yt;
                    end
                 end
            end

            CP = CPn.fill_essentials();           
        end
        
        obj = gen_cone(v,theta_angles,orientation, XY); % create a single cone at point v in a sheet from [0 XY(1)] and [0 XY(2)]
        
        function obj =  gen_quad(HV_branch_choice_vec,MV_bottom,MV_left,center,typical_size,orientation,XY) % create a single quad with given odds pattern                        
            obj  = CreasePattern.rand_lattice(0.1,1,1);            
            [~,odds] = obj.fn_MV_from_HV(HV_branch_choice_vec,MV_bottom,MV_left); 
            shift_param.aspectratio=1;
            shift_param.disp_size = 0.3;
            shift_param.curvature = 0.8;

            initpos = fn_good_init_positions_quadratic(odds,shift_param)+ 0.1*(rand(4,4,2)-0.5);
            % CreasePattern.rand_jitter(0.2,1,1); 
            
            obj=CreasePattern.gen_lattice_given_odds_pos(odds,initpos);                
            obj = obj.fill_essentials();
            obj = obj.fill_ideal_torque();
            
            % Now put this on a sheet of size XY
            cur_cent = mean(obj.intvertices); % current center
            zoom = typical_size;            
            obj=obj.transform(-cur_cent,0,zoom); % First zoom to get right size about center
            obj=obj.transform(0,orientation,1); % Rotate about [0 0]
            obj=obj.transform(center,0,1); % translate to new center      
            
            obj=obj.fit_rectangle_paper([0 XY(1)],[0 XY(2)]);   
            obj.positions =[];
            obj.lattice_width;
            obj.lattice_height=[];
            % Things to improve: If rotation is large, I'm not detecting
            % the right boundary in fit_rectangle_paper
        end
        
        function obj =  gen_simple_quad(HV_branch_choice_vec,MV_bottom,MV_left) % create a single quad with given odds pattern                        
            obj  = CreasePattern.rand_lattice(1,1);            
            [~,odds] = obj.fn_MV_from_HV(HV_branch_choice_vec,MV_bottom,MV_left); 
            shift_param.aspectratio=1;
            shift_param.disp_size = 0.3;
            shift_param.curvature = 0.8;

            initpos = fn_good_init_positions_quadratic(odds,shift_param)+ 0.2*(rand(4,4,2)-0.5);            
            
            obj=CreasePattern.gen_lattice_given_odds_pos(odds,initpos);                
            obj = obj.fill_essentials();
            obj = obj.fill_ideal_torque();
            
        end
        
        % Solve n eqns given initpos + HV 
        CP = gen_lattice_from_HV_initpos(initpos,HV_choice,neqn);
        CP = gen_lattice_from_HV_initpos_dynamic(initpos,HV_choice,neqn);
                
        % Initpos generation: Genome or HV+MV -> initpos           
        function CP=init_positions_for_lattice(binary_data,shift_param)   
            CP = CreasePattern;            
                        
            %binary data can be odds or HV data
            if isfield(binary_data,'horiz_homog') % genome is given
                [odds,~] = fni_odds_from_genome(binary_data);                          
                HV = mod(odds-1,2)+1;
                HV = reshape(HV',[1 numel(HV)]); 
                
                CP.lattice_height=size(binary_data.horiz_mv,2)-1;
                CP.lattice_width=size(binary_data.vert_mv,2)-1;
                
            elseif isfield(binary_data,'MV_bottom') % HV + MV_boundary data
                % Compute odds from HV data
                [~,odds] = fni_MV_and_odds_from_HV(binary_data.HV_branch_choice,binary_data.MV_bottom,binary_data.MV_left);   
                HV=binary_data.HV_branch_choice;
                
                CP.lattice_height=length(binary_data.MV_left)-1;
                CP.lattice_width=length(binary_data.MV_bottom)-1;                
            end            
            pos =  fn_good_init_positions_quadratic(odds,shift_param);  
            
            % random noise;
            pos = pos + 0.0*(rand(size(pos,1),size(pos,2),size(pos,3))-0.5);
            
            CP.positions = pos;
            CP.HV_branch_choice =HV;    
            CP = CP.fill_essentials();
            CP = CP.fill_SRKL();
        end                       
           
                  
        

        
    end

        
        % Not needed anymore..
                %CP = fill_R_rho(CP);   % Just a faster version of fill_SRKL.. not needed?     
                %CP = fill_all(CP);
                %CP = fill_ideal_torque(obj);  % Not needed anymore since fill_SRKL will do this for me..


end
