# Supplementary material for: Shaping the topology of folding pathways in mechanical systems
Source: Nat Commun. 2018 Oct 16;9:4303. doi: 10.1038/s41467-018-06720-1 (PMC6191449; doi:10.1038/s41467-018-06720-1)
Supplement: Supplementary file 5 — Supplementary Software 2 [file 41467_2018_6720_MOESM5_ESM.txt]

function [C,Fvec] = fnm_compute_CF(fold_angles,theta_angles,edges_at_vertex,thresh_eps) %#codegen
assert(isa(fold_angles, 'double')); assert(isa(theta_angles, 'double')); assert(isa(edges_at_vertex, 'int32')); 
assert(isa(thresh_eps, 'double'));

assert (all(size(fold_angles)<=[20000 1]));
assert (all(size(theta_angles)<=[8000 100]));
assert (all(size(edges_at_vertex)<=[8000 100]));

% Computes the list of tearing vectors Fvec and the constraint matrix C = dF for changes in fold_angles
% by computing the 3 (linear) equations at each vertex
% F is a vector of size 3*vertices, ordered the same way the rows of C are
% ordered
% Size of C is x by y where x = 3*number of vertices, y = number of edges

% This function assumes that theta_angles and edges_at_vertex have -ve
% values beyond valence entries. In earlier function
% fn_compute_simple_C_and_F etc, it used by NaN which doesnt work with mex.

num_nodes = size(theta_angles,1);
num_edges = length(fold_angles); 

C = zeros(3*num_nodes,num_edges);
Fvec = zeros(3*num_nodes,1);

for i = 1:num_nodes  % go over the interior vertices
    
    this_C = zeros(3, num_edges);  % the 3 equations corresponding to this vertex. 
    % the number of non-zero entries in these 3 equations will be equal to
    % valence of this vertex.
    %val = find(theta_angles(i,:) < 0,1  )-1;
    val = find(theta_angles(i,:) == -999,1)-1;  % Angle = -999
    valence = val(1); % needed for codegen to be sure this is a scalar.

    % retrieve list of theta_angles at this vertex, ordered from x axis.
    these_plane_angles = theta_angles(i,1:valence); 
        
    % retrieve names of fold_angles at this vertex
    these_edges = edges_at_vertex(i,1:valence);   
    
    % hence retrieve values of fold_angles at this vertex
    % convulted code to satisfy codegen
    % earlier version : these_fold_angles =fold_angles(these_edges)
    these_fold_angles = these_plane_angles';
    for mex_t = 1:valence
        %disp([i mex_t length(these_fold_angles) length(these_edges) these_edges(mex_t)])
        these_fold_angles(mex_t) = fold_angles(these_edges(mex_t));
    end

    % compute dF and enter the 3 values in C        
    F=calculate_F_vertex(these_plane_angles,these_fold_angles); % should be 1       
    for k=1:valence % loop over different fold angles at this vertex and compute derivative
        new_fold_angles = these_fold_angles; 
        new_fold_angles(k) = new_fold_angles(k) + thresh_eps;

        dkF = (calculate_F_vertex(these_plane_angles,new_fold_angles) - F)/thresh_eps;            

        this_C(:,these_edges(k)) = [dkF(1,2); dkF(1,3); dkF(2,3)]; 
    end

    % add the constraints for this node to the global contraint matrix
    C((3*(i-1)+1):3*i,:) = this_C;   
    
    
    % store the actual tearing vector about this configuration in Fvec.
    Fvec((3*(i-1)+1):3*i) = [ F(1,2); F(1,3) ; F(2,3)]; 
end   
        

end
