# Supplementary material for: Shaping the topology of folding pathways in mechanical systems
Source: Nat Commun. 2018 Oct 16;9:4303. doi: 10.1038/s41467-018-06720-1 (PMC6191449; doi:10.1038/s41467-018-06720-1)
Supplement: Supplementary file 6 — Supplementary Software 3 [file 41467_2018_6720_MOESM6_ESM.txt]

function [OutputPattern,map,mapEdges] = PartialPattern( InputPattern, Vertices )
%PARTIALPATTERN Summary of this function goes here
%   Return a pattern partial to InputPattern, made out of Vertices (should be contiguously connected)

OutputPattern = CreasePattern;
SVertices = sort(Vertices);

intvert = [];
extvert = [];
alledges1 = [];
alledges2 = [];

map = zeros(size(InputPattern.intvertices,1),1);
v = 1;
for i = 1:size(InputPattern.intvertices,1)
    if any(SVertices==i)
        map(i) = v;
        v = v + 1;
    end
end

v = 1;
while v <= size(SVertices,2)
    ind = SVertices(v);
    intvert = [intvert; InputPattern.intvertices(ind,:)];
    v = v + 1;
end

mapEdges = zeros(size(InputPattern.alledges,1),1);
v = 1;
while v <= size(SVertices,2)
    ind = SVertices(v);
    for i = 1:4
        inde = InputPattern.edges_at_vertex(ind,i);
        
        Tedge = InputPattern.alledges(inde,:);
        if Tedge(1) == ind
            ind2 = Tedge(2);
        else
            ind2 = Tedge(1);
        end
         
        if any(SVertices == ind2)
            if size(alledges1,1) == 0
                alledges1 = [alledges1; [v map(ind2)]];
                mapEdges(inde) = size(alledges1,1);
                continue
            end
            Comp = bsxfun(@eq,alledges1,[map(ind2) v]);
            if ~any(all(Comp,2))
                alledges1 = [alledges1; [v map(ind2)]] ;
                mapEdges(inde) = size(alledges1,1);
            end
        else
            if ind2 <= size(InputPattern.intvertices,1)
                extvert = [extvert; InputPattern.intvertices(ind2,:)];
                sz = size(extvert,1);
                alledges2 = [alledges2; [v size(intvert,1) + sz]] ;
                mapEdges(inde) = size(alledges2,1) + 10000;
            else
                eix = ind2 - size(InputPattern.intvertices,1);
                extvert = [extvert; InputPattern.extvertices(eix,:)];
                sz = size(extvert,1);
                alledges2 = [alledges2; [v size(intvert,1) + sz]] ;
                mapEdges(inde) = size(alledges2,1) + 10000;
            end
        end
    end
    v = v + 1;
end

for i = 1:size(mapEdges,1)
    if mapEdges(i) > 10000
        mapEdges(i) = mapEdges(i) - 10000 + size(alledges1,1);
    end
end

alledges = [alledges1; alledges2];

OutputPattern.intvertices = intvert;
OutputPattern.extvertices = extvert;
OutputPattern.alledges = alledges;
OutputPattern = OutputPattern.fill_essentials();

end
