# Supplementary material for: Shaping the topology of folding pathways in mechanical systems
Source: Nat Commun. 2018 Oct 16;9:4303. doi: 10.1038/s41467-018-06720-1 (PMC6191449; doi:10.1038/s41467-018-06720-1)
Supplement: Supplementary file 7 — Supplementary Software 4 [file 41467_2018_6720_MOESM7_ESM.txt]

function K = StiffnessLP( Pattern, Mode, VF )

SCP = Pattern;

th = [0:0.0005:pi];
A = VF;

Verts = [];
Map1 = [];
Map2 = [];

ThMins = [];
ThMaxs = [];
EMaxs = [];
RhoA = [];
RhoB = [];
RhoMax1 = [];
RhoMax2 = [];

AMat = []; % This is apparently not needed
BMat = []; % Inequality constraint matrix
CVec = []; % Inequality constraint vector

for V = 1:size(SCP.intvertices,1)
    VertNum = [V];
    [PCP, m1, m2] = PartialPattern(SCP, VertNum);
    Verts = [Verts PCP];
    Map1 = [Map1; m1'];
    Map2 = [Map2; m2'];
    inds = find(Map2(V,:)>0);
    
    %A = norm(Mode(inds));
    
    [C,~] = fnm_compute_CF_mex(zeros(size(PCP.alledges,1),1),PCP.theta_angles,PCP.edges_at_vertex,1e-12);
    [u,s,v]=svd(C); v1 = v(:,3); v2 = v(:,4);
    EE0 = [];
    for i = th
        Rho = A*(cos(i)*v1 + sin(i)*v2);
        [~,Fvec] = fnm_compute_CF(Rho,PCP.theta_angles,PCP.edges_at_vertex,1e-12);
        Ec = norm(Fvec)^2;
        EE0 = [EE0 Ec];
    end
    [Minima0,MinIdx0] = findpeaks(-EE0);
    ThMins = [ThMins; th(MinIdx0)];
    [Maxima0,MaxIdx0] = findpeaks(EE0);
    ThMaxs = [ThMaxs; th(MaxIdx0)];
    EMaxs = [EMaxs; Maxima0];
    
    RhoA = [RhoA; A*(cos(th(MinIdx0(1)))*v1 + sin(th(MinIdx0(1)))*v2)'];
    RhoB = [RhoB; A*(cos(th(MinIdx0(2)))*v1 + sin(th(MinIdx0(2)))*v2)'];
    RhoMax1 = [RhoMax1; A*(cos(th(MaxIdx0(1)))*v1 + sin(th(MaxIdx0(1)))*v2)'];
    RhoMax2 = [RhoMax2; A*(cos(th(MaxIdx0(2)))*v1 + sin(th(MaxIdx0(2)))*v2)'];
    
    RP = Mode(inds)/norm(Mode(inds));
    RA = RhoA(V,Map2(V,inds));
    RB = RhoB(V,Map2(V,inds));
    DA = abs(RA*RP);
    DB = abs(RB*RP);
    %disp([DA,DB])
    if DA > DB
        RD2 = RhoA(V,:).^2.;
        RU2 = RhoB(V,:).^2.;
    else
        RD2 = RhoB(V,:).^2.;
        RU2 = RhoA(V,:).^2.;
    end
    
    RM12 = RhoMax1(V,:).^2;
%     K1 = linprog(RD2,RM12-RU2,-EMaxs(V,1),[],[],zeros(4,1),ones(4,1)*1000.);
    RM22 = RhoMax2(V,:).^2;
%     K2 = linprog(RD2,RM22-RU2,-EMaxs(V,2),[],[],zeros(4,1),ones(4,1)*1000.);
%     [MaxChoice1, MaxChoice2] = min([RD2*K1, RD2*K2]);
    [MaxChoice1, MaxChoice2] = min(EMaxs(V,:));
    
    BMat = [BMat ; zeros(1, size(Mode,1))];
    if MaxChoice2 == 1
        MG2 = RM12(Map2(V,inds));
    else
        MG2 = RM22(Map2(V,inds));
    end
    EMG = EMaxs(V,MaxChoice2);
    
    if DA > DB
        BMat(V,inds) = RB.^2. - MG2;
    else
        BMat(V,inds) = RA.^2. - MG2;
    end

    CVec = [CVec; EMG];
end

% Linear programming solution

FVec = (Mode).^2 ; % Energy ~ FVec' * K
K = linprog(FVec,-BMat,-CVec,[],[],zeros(size(Mode,1),1),ones(size(Mode,1),1)*100.);

end
